# Supplementary material for: A Novel Monoclonal Antibody against PD-1 for the Treatment of Viral Oncogene-Induced Tumors or Other Cancer
Source: Cancers (Basel). 2024 Sep 1;16(17):3052. doi: 10.3390/cancers16173052 (PMC11393876; doi:10.3390/cancers16173052)
Supplement: Supplementary file 1 [file cancers-16-03052-s001.zip]

Archive with 1 entries (1 files):
- cancers-3164780-supplementary.pdf
